# Supplementary material for: Opioid‐free vs. opioid‐inclusive anaesthesia with or without regional anaesthesia for postoperative pain: a systematic review with network meta‐analysis of randomised controlled trials
Source: Anaesthesia. 2026 Jan 5;81(5):702–12. doi: 10.1111/anae.70121 (PMC13065899; doi:10.1111/anae.70121)
Supplement: Supplementary file 4 — Appendix S4. Assessment of inconsistency between direct and indirect evidence in the network meta‐analysis. [file ANAE-81-702-s004.xlsx]

## Sheet: Sheet1
Appendix S4: Assessment of inconsistency between direct and indirect evidence in the network meta-analysis.

## Sheet: Pain at 2 hours
Comparison	Direct estimate (95% CrI)	Indirect estimate (95% CrI)	Network estimate (95% CrI)	P value for inconsistency
Opioid-free without RA vs Opioid-inclusive without RA	-0.14 (-1.1, 0.81)	-0.15 (-1.0, 0.73)	-0.15 (-0.79, 0.5)	0.9784
Opioid-free without RA vs Opioid-inclusive with RA	-1.1 (-3.4, 1.2)	-1.7 (-2.3, -0.96)	-1.6 (-2.2, -0.93)	0.647
Opioid-free without RA vs Remifentanil without RA	0.78 (-0.46, 2.0)	0.42 (-0.7, 1.5)	0.58 (-0.24, 1.4)	0.67625
Opioid-free without RA vs Opioid-free with RA	-1.9 (-2.8, -0.91)	-1.6 (-2.6, -0.65)	-1.7 (-2.4, -1.1)	0.6919
Opioid-free with RA vs Opioid-inclusive without RA	1.5 (0.72, 2.2)	1.7 (0.94, 2.4)	1.6 (1.1, 2.1)	0.7322
Opioid-free with RA vs Opioid-inclusive with RA	-0.041 (-0.89, 0.8)	0.29 (-0.37, 0.96)	0.14 (-0.38, 0.66)	0.5476
Opioid-free with RA vs Remifentanil without RA	4.5 (2.3, 6.8)	2.0 (1.1, 2.9)	2.3 (1.5, 3.1)	0.04115
Opioid-free with RA vs Remifentanil with RA	-0.59 (-2.9, 1.7)	1.0 (0.08, 2.0)	0.8 (-0.077, 1.7)	0.2061
Opioid-inclusive without RA vs Remifentanil without RA	1.0 (-1.4, 3.3)	0.69 (-0.13, 1.5)	0.73 (-0.044, 1.5)	0.81595
Opioid-inclusive without RA vs Remifentanil with RA	-0.56 (-2.3, 1.2)	-0.85 (-1.8, 0.098)	-0.78 (-1.6, 0.043)	0.7822
Opioid-inclusive without RA vs Opioid-inclusive with RA	-1.5 (-1.6, -1.3)	-1.3 (-2.2, -0.32)	-1.4 (-1.6, -1.3)	0.6917
Opioid-inclusive with RA vs Remifentanil without RA	0.44 (-1.2, 2.0)	2.7 (1.8, 3.6)	2.2 (1.4, 2.9)	0.01625
Opioid-inclusive with RA vs Remifentanil with RA	2.6 (-0.19, 5.4)	0.47 (-0.41, 1.3)	0.66 (-0.17, 1.5)	0.15565
Remifentanil without RA vs Remifentanil with RA	-1.5 (-2.1, -0.94)	-1.4 (-2.9, 0.16)	-1.5 (-2.1, -0.96)	0.8364

## Sheet: Pain at 12 hours
Comparison	Direct estimate (95% CrI)	Indirect estimate (95% CrI)	Network estimate (95% CrI)	P value for inconsistency
Opioid-free without RA vs Opioid-inclusive without RA	0.61 (-0.28, 1.5)	0.25 (-0.48, 0.98)	0.39 (-0.17, 0.97)	0.54565
Opioid-free without RA vs Opioid-inclusive with RA	-0.4 (-2.3, 1.5)	-0.59 (-1.2, 0.0079)	-0.56 (-1.1, 0.014)	0.85555
Opioid-free without RA vs Remifentanil without RA	0.32 (-1.6, 2.2)	0.085 (-0.83, 1.0)	0.13 (-0.7, 0.95)	0.8298
Opioid-free without RA vs Opioid-free with RA	-0.99 (-1.7, -0.29)	-0.59 (-1.5, 0.3)	-0.85 (-1.4, -0.3)	0.49675
Opioid-free with RA vs Opioid-inclusive without RA	0.65 (-0.00078, 1.3)	1.5 (1.1, 1.9)	1.2 (0.89, 1.6)	0.02515
Opioid-free with RA vs Opioid-inclusive with RA	0.48 (0.045, 0.93)	-0.04 (-0.64, 0.55)	0.29 (-0.056, 0.64)	0.16035
Opioid-inclusive without RA vs Remifentanil without RA	0.38 (-1.1, 1.8)	-0.44 (-1.2, 0.31)	-0.27 (-0.93, 0.4)	0.32265
Opioid-inclusive without RA vs Remifentanil with RA	-2.3 (-3.5, -1.1)	-1.1 (-1.8, -0.27)	-1.4 (-2.1, -0.77)	0.0897
Opioid-inclusive without RA vs Opioid-inclusive with RA	-0.97 (-1.1, -0.83)	-0.63 (-1.3, 0.0038)	-0.95 (-1.1, -0.82)	0.3009
Opioid-inclusive with RA vs Remifentanil without RA	0.48 (-0.88, 1.9)	0.75 (-0.0068, 1.5)	0.69 (0.021, 1.4)	0.7447
Opioid-inclusive with RA vs Remifentanil with RA	0.039 (-1.2, 1.3)	-0.68 (-1.5, 0.092)	-0.48 (-1.1, 0.19)	0.3252
Remifentanil without RA vs Remifentanil with RA	-1.1 (-1.6, -0.59)	-1.6 (-2.8, -0.32)	-1.2 (-1.6, -0.69)	0.4982

## Sheet: Pain at 24 hours
Comparison	Direct estimate (95% CrI)	Indirect estimate (95% CrI)	Network estimate (95% CrI)	P value for inconsistency
Opioid-free without RA vs Opioid-inclusive without RA	0.19 (-0.26, 0.63)	0.033 (-0.43, 0.5)	0.11 (-0.22, 0.43)	0.63645
Opioid-free without RA vs Opioid-inclusive with RA	-1.2 (-2.4, -0.011)	-0.6 (-0.94, -0.26)	-0.64 (-0.97, -0.32)	0.3398
Opioid-free without RA vs Remifentanil without RA	0.63 (-0.42, 1.7)	-0.1 (-0.68, 0.48)	0.069 (-0.44, 0.58)	0.2338
Opioid-free without RA vs Opioid-free with RA	-0.62 (-1.1, -0.13)	-0.43 (-0.91, 0.047)	-0.52 (-0.86, -0.19)	0.58495
Opioid-free with RA vs Opioid-inclusive without RA	0.42 (0.074, 0.77)	0.88 (0.57, 1.2)	0.63 (0.4, 0.87)	0.0553
Opioid-free with RA vs Opioid-inclusive with RA	0.023 (-0.32, 0.37)	-0.29 (-0.62, 0.04)	-0.12 (-0.36, 0.12)	0.2017
Opioid-free with RA vs Remifentanil without RA	-0.00012 (-1.8, 1.8)	0.63 (0.14, 1.1)	0.59 (0.12, 1.1)	0.51085
Opioid-inclusive without RA vs Remifentanil without RA	0.03 (-0.95, 1.0)	-0.062 (-0.54, 0.43)	-0.042 (-0.48, 0.4)	0.86825
Opioid-inclusive without RA vs Remifentanil with RA	-1.5 (-2.6, -0.41)	-0.6 (-1.1, -0.11)	-0.75 (-1.2, -0.3)	0.13985
Opioid-inclusive without RA vs Opioid-inclusive with RA	-0.77 (-0.86, -0.67)	-0.53 (-0.94, -0.11)	-0.76 (-0.85, -0.66)	0.27915
Opioid-inclusive with RA vs Remifentanil without RA	0.37 (-0.5, 1.2)	0.81 (0.3, 1.3)	0.71 (0.28, 1.2)	0.39085
Opioid-inclusive with RA vs Remifentanil with RA	0.31 (-0.45, 1.1)	-0.13 (-0.69, 0.44)	0.0011 (-0.44, 0.45)	0.363
Remifentanil without RA vs Remifentanil with RA	-0.69 (-1.0, -0.38)	-0.86 (-1.7, 0.018)	-0.71 (-1.0, -0.42)	0.7186

## Sheet: Pain at 48 hours
Comparison	Direct estimate (95% CrI)	Indirect estimate (95% CrI)	Network estimate (95% CrI)	P value for inconsistency
Opioid-free without RA vs Opioid-inclusive without RA	-0.018 (-0.63, 0.6)	0.59 (-0.28, 1.4)	0.19 (-0.31, 0.69)	0.2626
Opioid-free without RA vs Opioid-inclusive with RA	-0.39 (-2.0, 1.2)	-0.42 (-0.97, 0.13)	-0.4 (-0.91, 0.11)	0.96215
Opioid-free without RA vs Remifentanil without RA	1.5 (-0.63, 3.6)	-0.38 (-1.3, 0.57)	-0.075 (-0.92, 0.79)	0.11125
Opioid-free without RA vs Opioid-free with RA	-0.22 (-1.1, 0.68)	-0.55 (-1.3, 0.22)	-0.41 (-0.99, 0.17)	0.58555
Opioid-free with RA vs Opioid-inclusive without RA	0.64 (-0.12, 1.4)	0.58 (0.083, 1.1)	0.6 (0.18, 1.0)	0.89625
Opioid-free with RA vs Opioid-inclusive with RA	0.03 (-0.5, 0.57)	-0.0082 (-0.68, 0.66)	0.0069 (-0.41, 0.43)	0.93075
Opioid-inclusive without RA vs Opioid-inclusive with RA	-0.6 (-0.75, -0.45)	-0.32 (-1.1, 0.44)	-0.59 (-0.74, -0.45)	0.47485
Opioid-inclusive with RA vs Remifentanil without RA	-0.27 (-1.4, 0.84)	0.8 (-0.18, 1.8)	0.33 (-0.41, 1.1)	0.1514
Opioid-inclusive with RA vs Remifentanil with RA	0.15 (-0.83, 1.2)	-0.15 (-1.2, 0.96)	0.0085 (-0.73, 0.75)	0.68715
Remifentanil without RA vs Remifentanil with RA	-0.35 (-0.82, 0.12)	-0.046 (-1.4, 1.4)	-0.32 (-0.76, 0.12)	0.689

## Sheet: Opioid consumption at 2 hours
Comparison	Direct estimate (95% CrI)	Indirect estimate (95% CrI)	Network estimate (95% CrI)	P value for inconsistency
Opioid-free without RA vs Opioid-inclusive without RA	3.3 (-0.78, 7.5)	27.0 (15.0, 39.0)	6.0 (1.6, 11.0)	0.0002
Opioid-free without RA vs Remifentanil without RA	29.0 (19.0, 39.0)	5.4 (-2.3, 13.0)	14.0 (7.9, 22.0)	0.0003
Opioid-inclusive without RA vs Opioid-inclusive with RA	-3.4 (-4.5, -2.3)	20.0 (7.8, 33.0)	-3.2 (-4.5, -2.0)	0.00015
Opioid-inclusive with RA vs Remifentanil with RA	0.63 (-4.5, 5.9)	24.0 (13.0, 36.0)	5.1 (-0.12, 11.0)	0.00025
Remifentanil without RA vs Remifentanil with RA	-4.8 (-8.2, -1.2)	-29.0 (-41.0, -16.0)	-6.6 (-10.0, -2.8)	0.0004

## Sheet: Opioid consumption at 12 hours
Comparison	Direct estimate (95% CrI)	Indirect estimate (95% CrI)	Network estimate (95% CrI)	P value for inconsistency
Opioid-free without RA vs Opioid-inclusive without RA	18.0 (-10.0, 47.0)	30.0 (-23.0, 82.0)	21.0 (-3.8, 46.0)	0.69805
Opioid-free without RA vs Remifentanil without RA	24.0 (-16.0, 64.0)	13.0 (-32.0, 58.0)	19.0 (-10.0, 49.0)	0.7009
Opioid-inclusive without RA vs Remifentanil with RA	-15.0 (-52.0, 22.0)	-2.0 (-33.0, 29.0)	-7.5 (-31.0, 16.0)	0.5791
Opioid-inclusive without RA vs Opioid-inclusive with RA	-12.0 (-18.0, -6.3)	-19.0 (-68.0, 31.0)	-12.0 (-18.0, -6.6)	0.7981
Opioid-inclusive with RA vs Remifentanil with RA	8.2 (-30.0, 47.0)	2.3 (-29.0, 33.0)	4.7 (-19.0, 29.0)	0.8025
Remifentanil without RA vs Remifentanil with RA	-4.2 (-25.0, 17.0)	-15.0 (-71.0, 41.0)	-5.6 (-25.0, 14.0)	0.7051

## Sheet: Opioid consumption at 24 hours
Comparison	Direct estimate (95% CrI)	Indirect estimate (95% CrI)	Network estimate (95% CrI)	P value for inconsistency
Opioid-free without RA vs Opioid-inclusive without RA	0.72 (-580.0, 580.0)	-28.0 (-390.0, 340.0)	-16.0 (-320.0, 290.0)	0.9361
Opioid-free without RA vs Opioid-inclusive with RA	-3.8 (-820.0, 810.0)	10.0 (-330.0, 350.0)	11.0 (-300.0, 320.0)	0.97745
Opioid-free without RA vs Remifentanil without RA	0.7 (-1200.0, 1200.0)	11.0 (-500.0, 530.0)	15.0 (-460.0, 480.0)	0.9849
Opioid-free without RA vs Opioid-free with RA	-12.0 (-330.0, 310.0)	10.0 (-570.0, 590.0)	-8.3 (-280.0, 270.0)	0.9405
Opioid-free with RA vs Opioid-inclusive without RA	21.0 (-340.0, 390.0)	-27.0 (-320.0, 270.0)	-8.8 (-240.0, 220.0)	0.8413
Opioid-free with RA vs Opioid-inclusive with RA	-8.7 (-320.0, 300.0)	49.0 (-290.0, 390.0)	18.0 (-210.0, 240.0)	0.8012
Opioid-inclusive without RA vs Remifentanil without RA	2.9 (-820.0, 820.0)	37.0 (-400.0, 480.0)	31.0 (-360.0, 420.0)	0.9386
Opioid-inclusive without RA vs Remifentanil with RA	-18.0 (-840.0, 800.0)	33.0 (-410.0, 480.0)	21.0 (-370.0, 410.0)	0.90865
Opioid-inclusive without RA vs Opioid-inclusive with RA	29.0 (-51.0, 110.0)	-31.0 (-420.0, 360.0)	28.0 (-51.0, 100.0)	0.7673
Opioid-inclusive with RA vs Remifentanil without RA	17.0 (-800.0, 830.0)	0.8 (-440.0, 440.0)	4.0 (-390.0, 390.0)	0.9734
Opioid-inclusive with RA vs Remifentanil with RA	33.0 (-640.0, 710.0)	-26.0 (-500.0, 450.0)	-6.0 (-400.0, 380.0)	0.88625
Remifentanil without RA vs Remifentanil with RA	-12.0 (-270.0, 250.0)	11.0 (-720.0, 740.0)	-11.0 (-250.0, 230.0)	0.9555

## Sheet: Opioid consumption at 48 hours
Comparison	Direct estimate (95% CrI)	Indirect estimate (95% CrI)	Network estimate (95% CrI)	P value for inconsistency
Opioid-free without RA vs Opioid-inclusive without RA	-14.0 (-35.0, 7.2)	69.0 (-17.0, 150.0)	-8.8 (-30.0, 12.0)	0.0649
Opioid-free without RA vs Remifentanil without RA	100.0 (26.0, 180.0)	19.0 (-25.0, 62.0)	39.0 (1.7, 77.0)	0.0631
Opioid-inclusive without RA vs Opioid-inclusive with RA	-15.0 (-21.0, -8.5)	69.0 (-19.0, 160.0)	-14.0 (-20.0, -8.2)	0.0645
Opioid-inclusive with RA vs Remifentanil without RA	38.0 (-8.7, 84.0)	89.0 (41.0, 140.0)	62.0 (29.0, 96.0)	0.1337
Opioid-inclusive with RA vs Remifentanil with RA	53.0 (-6.7, 110.0)	51.0 (7.3, 96.0)	51.0 (17.0, 87.0)	0.94495
Remifentanil without RA vs Remifentanil with RA	-11.0 (-29.0, 6.9)	-9.0 (-81.0, 62.0)	-11.0 (-28.0, 6.1)	0.95865

## Sheet: PONV
Comparison	Direct estimate (95% CrI)	Indirect estimate (95% CrI)	Network estimate (95% CrI)	P value for inconsistency
Opioid-free without RA vs Opioid-inclusive without RA	1.1 (0.68, 1.6)	0.73 (0.2, 1.3)	0.96 (0.62, 1.3)	0.26345
Opioid-free without RA vs Opioid-inclusive with RA	-0.54 (-1.8, 0.7)	0.21 (-0.18, 0.59)	0.15 (-0.21, 0.51)	0.26615
Opioid-free without RA vs Remifentanil without RA	1.8 (0.96, 2.6)	0.4 (-0.18, 0.99)	0.87 (0.4, 1.3)	0.0069
Opioid-free without RA vs Opioid-free with RA	-1.1 (-1.8, -0.49)	-0.042 (-0.54, 0.45)	-0.46 (-0.85, -0.078)	0.0084
Opioid-free with RA vs Opioid-inclusive without RA	1.0 (0.66, 1.5)	1.7 (1.3, 2.0)	1.4 (1.2, 1.7)	0.0216
Opioid-free with RA vs Opioid-inclusive with RA	0.82 (0.43, 1.2)	0.42 (0.039, 0.8)	0.61 (0.35, 0.89)	0.1451
Opioid-free with RA vs Remifentanil without RA	0.73 (-0.74, 2.3)	1.4 (0.91, 1.9)	1.3 (0.87, 1.8)	0.4101
Opioid-free with RA vs Remifentanil with RA	0.24 (-1.3, 1.7)	0.71 (0.17, 1.3)	0.66 (0.14, 1.2)	0.5567
Opioid-inclusive without RA vs Remifentanil without RA	-0.31 (-0.95, 0.32)	0.068 (-0.48, 0.62)	-0.094 (-0.5, 0.32)	0.3779
Opioid-inclusive without RA vs Remifentanil with RA	-0.23 (-1.5, 1.0)	-0.82 (-1.3, -0.3)	-0.77 (-1.2, -0.29)	0.389
Opioid-inclusive without RA vs Opioid-inclusive with RA	-0.83 (-0.96, -0.7)	-0.56 (-1.0, -0.093)	-0.81 (-0.94, -0.68)	0.27675
Opioid-inclusive with RA vs Remifentanil without RA	0.77 (-1.0, 2.7)	0.72 (0.28, 1.2)	0.72 (0.3, 1.1)	0.9531
Opioid-inclusive with RA vs Remifentanil with RA	-0.64 (-1.6, 0.35)	0.22 (-0.34, 0.77)	0.042 (-0.44, 0.52)	0.139
Remifentanil without RA vs Remifentanil with RA	-0.58 (-1.0, -0.15)	-1.1 (-1.9, -0.23)	-0.68 (-1.1, -0.3)	0.30315

[truncated: 3 more sheets: Dizziness, Pruritus, Urinary retention]
